# Supplementary material for: IgG4-RD-Associated Mikulicz Syndrome Without Classic Systemic Involvement—A Case Report
Source: J Clin Med. 2025 Feb 2;14(3):958. doi: 10.3390/jcm14030958 (PMC11818687; doi:10.3390/jcm14030958)
Supplement: Supplementary file 1 [file jcm-14-00958-s001.zip]

Archive with 1 entries (1 files):
- jcm-3401537-supplementary.pdf
